# Supplementary material for: Synthesis of Functionalized Carboxylated Graphene Oxide for the Remediation of Pb and Cr Contaminated Water
Source: Int J Environ Res Public Health. 2022 Aug 25;19(17):10610. doi: 10.3390/ijerph191710610 (PMC9518387; doi:10.3390/ijerph191710610)
Supplement: Supplementary file 1 [file ijerph-19-10610-s001.zip]

Archive with 1 entries (1 files):
- ijerph-1803788-supplementary.pdf
